# Supplementary material for: Racial differences in the major clinical symptom domains of bipolar disorder
Source: Int J Bipolar Disord. 2023 May 11;11:17. doi: 10.1186/s40345-023-00299-3 (PMC10175527; doi:10.1186/s40345-023-00299-3)
Supplement: Supplementary file 1 — Additional file 1: Table S1. Complete symptom report prevalence as broken down by race, odds ratios/confidence intervals for each symptom in their respective study, and meta-analysis odds ratios/confidence intervals. [file 40345_2023_299_MOESM1_ESM.xlsx]

## Sheet: Sheet1
Supplementary Table 1
	NIMH					GPC					Meta-Analysis
Symptom	Black %	White %	Odds Ratio	Confidence Interval	p-value	Black %	White %	Odds Ratio	Confidence Interval	p-value	Odds Ratio	Confidence Interval	p-value
MANIA
Abnormally Elevated Mood	95.5	98.1	0.41	0.23-0.75	0.002	89.5	95	0.45	0.31-0.68	<0.001	0.44	0.32-0.61	<0.001
Persistently Irritable Mood	91.2	87.8	1.34	0.92-2	0.136	80.5	78.5	1.13	0.86-1.5	0.4	1.2	0.96-1.5	0.119
Inflated Self Esteem	79.9	77.8	1.16	0.88-1.53	0.3	70.8	70.1	1.02	0.8-1.31	0.873	1.08	0.9-1.3	0.42
Decreased Need for Sleep	90.9	93.9	0.62	0.42-0.94	0.02	83.3	87.2	0.73	0.54-1	0.047	0.69	0.54-0.88	0.003
Pressured Speech	86.6	92.2	0.53	0.38-0.75	<0.001	90.8	94.4	0.59	0.4-0.9	0.012	0.56	0.43-0.72	<0.001
Racing Thoughts	90.9	94.9	0.53	0.35-0.8	0.002	97	96.3	1.25	0.68-2.48	0.496	0.78	0.34-1.82	0.567
Distractibility	85.3	88.8	0.68	0.5-0.95	0.019	93	90.5	1.41	0.93-2.19	0.116	0.97	0.47-1.96	0.922
Increased Goal Directed Activity	97.6	97.6	0.91	0.46-2	0.79	90.5	94	0.63	0.43-0.95	0.024	0.69	0.48-0.97	0.035
Reckless Activity	83.2	86.4	0.73	0.55-1	0.044	87.8	89.5	0.86	0.61-1.23	0.4	0.79	0.63-0.99	0.038
DEPRESSION
Depressed Mood	97.9	97.9	0.92	0.45-2.14	0.836	95.8	97.2	0.7	0.4-1.28	0.226	0.77	0.49-1.23	0.276
Diminshed Pleasure	96.8	96.7	0.92	0.51-1.82	0.799	96	96.9	0.82	0.47-1.52	0.512	0.87	0.56-1.33	0.513
Decreased Appetite	66.6	58.4	1.39	1.1-1.76	0.006	70.3	65.6	1.25	0.98-1.6	0.072	1.32	1.12-1.56	0.001
Weight Loss	58.8	48.5	1.46	1.17-1.83	0.001	62.6	56.1	1.33	1.06-1.68	0.015	1.4	1.19-1.64	<0.001
Increased Appetite	22.2	21.5	1.01	0.77-1.31	0.939	23.7	29	0.77	0.59-1	0.048	0.88	0.67-1.15	0.349
Weight Gain	23	23.3	0.96	0.74-1.25	0.782	22.2	27.8	0.75	0.58-0.98	0.036	0.85	0.67-1.09	0.195
Hypersomnia	55.6	69.5	0.52	0.41-0.65	<0.001	49.4	60.7	0.63	0.51-0.79	<0.001	0.57	0.47-0.7	<0.001
Initial Insomnia	66.3	52	1.85	1.47-2.34	<0.001	71.1	61.2	1.61	1.26-2.06	<0.001	1.73	1.46-2.05	<0.001
Middle Insomnia	65.5	49.2	2	1.59-2.52	<0.001	67.8	57.4	1.65	1.3-2.09	<0.001	1.82	1.5-2.2	<0.001
Terminal Insomnia	57.2	36.6	2.44	1.95-3.07	<0.001	52.4	46.5	1.3	1.04-1.63	0.021	1.78	0.96-3.3	0.065
Psychomotor Slowing	52.4	56.1	0.85	0.68-1.07	0.161	84	81.4	1.24	0.92-1.68	0.167	1.01	0.7-1.45	0.948
Fatigue	90.4	93.7	0.61	0.41-0.91	0.012	93.5	94.9	0.82	0.52-1.33	0.402	0.69	0.51-0.92	0.014
Feeling Guilty	73.5	76.2	0.82	0.64-1.06	0.127	81.5	85.7	0.76	0.57-1.02	0.067	0.79	0.65-0.96	0.019
Impaired Concentration	90.6	92.8	0.74	0.51-1.1	0.125	93.3	93.5	0.99	0.64-1.58	0.98	0.84	0.63-1.13	0.241
Suicidal Thoughts	78.1	74.9	1.14	0.87-1.49	0.349	75.8	80.1	0.79	0.61-1.04	0.088	0.95	0.67-1.35	0.772
PSYCHOSIS
Persecutory Hallucinations	29.4	13.6	2.54	1.96-3.27	<0.001	48.9	28.5	2.38	1.89-2.99	<0.001	2.45	2.06-2.9	<0.001
Running Commentary	23.5	10.7	2.48	1.87-3.27	<0.001	29.7	17.5	1.97	1.52-2.54	<0.001	2.2	1.76-2.75	<0.001
Persecutory Delusions	47.3	37.8	1.4	1.12-1.74	0.003	59.1	51.9	1.33	1.06-1.67	0.013	1.36	1.16-1.6	<0.001
Ideas of Reference	35.8	33.2	1.09	0.87-1.37	0.454	36.2	32.8	1.13	0.89-1.42	0.308	1.11	0.94-1.31	0.212
Grandiose Delusions	47.6	43	1.16	0.93-1.45	0.186	33.7	37	0.83	0.65-1.04	0.112	0.98	0.7-1.37	0.914
Bizarre Delusions	22.7	21.4	1.06	0.81-1.37	0.681	24.7	17.3	1.52	1.16-1.97	0.002	1.26	0.89-1.8	0.192
Delusions of Passivity	15	9.2	1.71	1.23-2.35	0.001	16	11.4	1.46	1.06-1.99	0.018	1.58	1.26-1.98	<0.001
Thought Insertion	13.1	7	2.01	1.41-2.83	<0.001	29.9	25.2	1.24	0.97-1.59	0.085	1.56	0.97-2.5	0.067
Thought Broadcasting	12.6	8.6	1.47	1.03-2.06	0.028	29.4	28.9	1.02	0.79-1.3	0.896	1.2	0.84-1.72	0.326
Thought Withdrawal	7.5	2.9	2.59	1.6-4.07	<0.001	12.2	12.1	1	0.71-1.4	1	1.59	0.63-4.02	0.331
Thought Echo	12.3	7.6	1.68	1.17-2.36	0.004	18.5	20.2	0.88	0.66-1.17	0.391	1.21	0.64-2.27	0.558
Guilt Sin Delusions	22.7	15.3	1.58	1.2-2.07	0.001	14	16.6	0.79	0.57-1.07	0.138	1.12	0.57-2.22	0.743
Third Person Hallucinations	14.4	9.2	1.55	1.11-2.14	0.008	25.4	20.7	1.33	1.02-1.72	0.031	1.41	1.15-1.73	0.001
Neutral Nonverbal Hallucinations	58	41.6	1.83	1.46-2.29	<0.001	45.6	30.1	1.95	1.55-2.46	<0.001	1.89	1.61-2.22	<0.001
